# Supplementary material for: Bacterial Community Expansion and Nutrient Activation Underlie Yield Improvement Following Diazotrophic Inoculant Application in Paddy Soil
Source: Microorganisms. 2026 Jul 8;14(7):1495. doi: 10.3390/microorganisms14071495 (PMC13413859; doi:10.3390/microorganisms14071495)
Supplement: Supplementary file 1 [file microorganisms-14-01495-s001.zip]

Archive with 1 entries (1 files):
- microorganisms-4408880-supplementary.pdf
